# Supplementary material for: Response of DNA methylation and gene expression to light treatments in Norway spruce [Picea abies (L.) Karst.]
Source: BMC Genomics. 2026 May 6;27:569. doi: 10.1186/s12864-026-12877-7 (PMC13321527; doi:10.1186/s12864-026-12877-7)
Supplement: Supplementary file 1 — Supplementary Material 1. [file 12864_2026_12877_MOESM1_ESM.xlsx]

## Sheet: Supplemental table 9
Supplemental table 13 Transcription and methylation for the genes of photosynthesis-antenna proteins
Gene	Gene ID	Transcription/Methylation	R10 VS R80	RFR10 VS RFR80	R10 VS RFR10	R80 VS RFR80	Symbol	Description	KEGG_A_class	KEGG_B_class	Pathway	K_ID	GO.Component	GO.Function	GO.Process
Lhcb1	MA_131587g0010	Transcriptom/log2(FC)	1.1	0.27	0.61	-0.21	light harvesting chlorophyll a /b-binding protein Lhcb1*2-1 [Picea abies]	Metabolism	Energy metabolism;Global and Overview	ko01100//Metabolic pathways;ko00196//Photosynthesis - antenna proteins	K08912	-	-	-	NA
		CG_genebody	1633-1832,-100; 1733-1932, -88; 1833-2032,-87
		CHG_genebody	1633-1832,-100; 1733-1932, -100; 1833-2032,-100
		CHH_genebody	1633-1832,-100; 1733-1932, -100; 1833-2032,-99
Lhcb2	MA_10431300g0010	Transcriptom/log2(FC)	1.02	0.23	0.72	-0.07	chlorophyll a/b-binding protein [Picea glauca]	Metabolism	Global and Overview;Energy metabolism	ko01100//Metabolic pathways;ko00196//Photosynthesis - antenna proteins	K08913	-	-	-	NA
		CG_UP	36583-36783,50; 36883-37083,39; 36983-37183,100; 37084-37283,91; 37184-37383,87; 37284-37483,100
		CHG_UP	36583-36783,100; 36983-37183,98; 37084-37283,94; 37184-37383,68; 37284-37483,71
Lhcb4	MA_129206g0010	Transcriptom/log2(FC)	1.25				-	Metabolism	Global and Overview;Energy metabolism	ko01100//Metabolic pathways;ko00196//Photosynthesis - antenna proteins	K08915	GO:0005623//cell;GO:0043231//intracellular membrane-bounded organelle;GO:0009507//chloroplast;GO:0044444//cytoplasmic part;GO:0005622//intracellular;GO:0016020//membrane;GO:0005737//cytoplasm;GO:0043229//intracellular organelle;GO:0044464//cell part;GO:0043227//membrane-bounded organelle;GO:0044424//intracellular part;GO:0043226//organelle;GO:0009536//plastid	-	GO:0009765//photosynthesis, light harvesting;GO:0019684//photosynthesis, light reaction;GO:0008152//metabolic process;GO:0015979//photosynthesis;GO:0009987//cellular process;GO:0044237//cellular metabolic process;GO:0006091//generation of precursor metabolites and energy	NA
		CG_UP	10179-10379, 54; 10279-10479, 61; 10379-10579, 81; 10479-10679, 59; 10579-10779, 50; 10879-11079, -42
Lhca3	MA_815900g0010	Transcriptom	1.01	0.4	0.49	-0.12	-	Metabolism	Energy metabolism	ko00196//Photosynthesis - antenna proteins	K08909	GO:0055035//plastid thylakoid membrane;GO:0044436//thylakoid part;GO:0044424//intracellular part;GO:0009534//chloroplast thylakoid;GO:0044446//intracellular organelle part;GO:0043229//intracellular organelle;GO:0009507//chloroplast;GO:0031984//organelle subcompartment;GO:0044444//cytoplasmic part;GO:0043227//membrane-bounded organelle;GO:0005622//intracellular;GO:0009536//plastid;GO:0010287//plas…	-	GO:0019684//photosynthesis, light reaction;GO:0006091//generation of precursor metabolites and energy;GO:0009765//photosynthesis, light harvesting;GO:0009987//cellular process;GO:0015979//photosynthesis;GO:0044237//cellular metabolic process;GO:0008152//metabolic process	NA
		CHG_genebody	902-1101,-30
Lhca4	MA_65346g0010	Transcriptom	1.2				-	Metabolism	Energy metabolism	ko00196//Photosynthesis - antenna proteins	K08910	GO:0016020//membrane;GO:0005737//cytoplasm;GO:0005623//cell;GO:0005622//intracellular;GO:0009507//chloroplast;GO:0043229//intracellular organelle;GO:0044464//cell part;GO:0044444//cytoplasmic part;GO:0043227//membrane-bounded organelle;GO:0009536//plastid;GO:0043231//intracellular membrane-bounded organelle;GO:0044424//intracellular part;GO:0043226//organelle	-	GO:0015979//photosynthesis;GO:0009987//cellular process;GO:0044237//cellular metabolic process;GO:0008152//metabolic process	NA
		CHH_UP	25351-25551,-30; 25451-25651,-36

## Sheet: Supplemental table 10
Supplemental table 14 Transcription and methylation for the genes of photosynthesis pathway
Gene	Gene ID	Transcriptom/Methylation	R10 VS R80	RFR10 VS RFR80	R10 VS RFR10	R80 VS RFR80	Symbol	Description	KEGG_A_class	KEGG_B_class	Pathway	K_ID	GO.Component	GO.Function	GO.Process
PsaB	MA_10356500g0030	Transcriptom/log2(FC)	-0.67	1.88	-2.77	-0.22	photosystem I P700 apoprotein A1 (chloroplast) [Picea sitchensis]	Metabolism	Global and Overview;Energy metabolism	ko01100//Metabolic pathways;ko00195//Photosynthesis	K02689	-	-	-	NA
		CG_UP			25081-25281,-37
PsbB	MA_10431364g0010	Transcriptom/log2(FC)	-1.16	1.9	-3.68	-0.62
		CG_UP		2070-2270,31; 2270-2470,26			-	-	-	NA
		CG_genebody			270-470, 47
		CHG_UP		970-1170,27; 1170-1970,47; 1770-1970,27
PsaA	MA_10435672g0010	Transcriptom/log2(FC)	-0.3	1.59	-2.17	-0.28
		CG_UP		1070-1270,35; 3828-4028,-37	2228-2428,33; 3828-4028,35		-	-	-	NA
		CG_genebody		3828-4028,-37;	3828-4028,35; 3928-4128,57
		CHG_UP		2228-2428,-27; 2328-2528,-27; 2428-2628,75	1728-1928,29; 2228-2428,38; 2328-2528,39; 3828-4028,35
		CHG_genebody			3828-4028,34; 3928-4128,54
		CHH_UP		3828-4028,-27	3828-4028,27
		CHH_genebody		3828-4028,-27	3828-4028,27; 3928-4128,54
PsbY	MA_12201g0010	Transcriptom/log2(FC)	1.29	0.16	0.89	-0.24
		CHH_genebody	53442-53642,-33; 53542-53742,-59; 53642-53842,-75; 53742-53942,-100; 53842-54042,-50; 53942-54142,-33				Metabolism	Global and Overview;Energy metabolism	ko01100//Metabolic pathways;ko00195//Photosynthesis	K02723	GO:0005737//cytoplasm;GO:0005623//cell;GO:0044444//cytoplasmic part;GO:0044436//thylakoid part;GO:0016020//membrane;GO:0005622//intracellular;GO:0044464//cell part;GO:0043231//intracellular membrane-bounded organelle;GO:0098796//membrane protein complex;GO:0016021//integral component of membrane;GO:0043226//organelle;GO:0043234//protein complex;GO:0043229//intracellular organelle;GO:0009536//plas…	GO:0046872//metal ion binding;GO:0005488//binding;GO:0046914//transition metal ion binding;GO:0043167//ion binding;GO:0030145//manganese ion binding;GO:0043169//cation binding	GO:0044237//cellular metabolic process;GO:0008152//metabolic process;GO:0015979//photosynthesis;GO:0009987//cellular process	NA
		CHH_UP	50842-51042,35
F-type ATPase b	MA_128169g0010	Transcriptom/log2(FC)	1.73	1.14	0.61	0.02
		CG_UP	13345-13545,37				-	Metabolism	Global and Overview;Energy metabolism	ko01100//Metabolic pathways;ko00190//Oxidative phosphorylation;ko00195//Photosynthesis	K02109	GO:0044464//cell part;GO:0009507//chloroplast;GO:0043226//organelle;GO:0044446//intracellular organelle part;GO:0016020//membrane;GO:0009534//chloroplast thylakoid;GO:0009579//thylakoid;GO:0044444//cytoplasmic part;GO:0034357//photosynthetic membrane;GO:0043234//protein complex;GO:0016469//proton-transporting two-sector ATPase complex;GO:0009941//chloroplast envelope;GO:0042651//thylakoid membran…	GO:0015077//monovalent inorganic cation transmembrane transporter activity;GO:0015078//hydrogen ion transmembrane transporter activity;GO:0022892//substrate-specific transporter activity;GO:0022890//inorganic cation transmembrane transporter activity;GO:0005215//transporter activity;GO:0022891//substrate-specific transmembrane transporter activity;GO:0022857//transmembrane transporter activity;GO…	GO:0006796//phosphate-containing compound metabolic process;GO:0009163//nucleoside biosynthetic process;GO:0009152//purine ribonucleotide biosynthetic process;GO:0019684//photosynthesis, light reaction;GO:0044237//cellular metabolic process;GO:0006818//hydrogen transport;GO:0051234//establishment of localization;GO:0051707//response to other organism;GO:0006812//cation transport;GO:0071310//cellu…	NA
		CHG_UP	13445-13645,51; 13345-13545,51	12645-12845,-100; 12745-12945,-100
PsbQ	MA_218996g0010	Transcriptom/log2(FC)	1.04	0.24	0.51	-0.29
		CG_UP	3292-3492,100; 3392-3592,100; 3492-3692, 100				-	Metabolism	Global and Overview;Energy metabolism	ko01100//Metabolic pathways;ko00195//Photosynthesis	K08901	GO:0043234//protein complex;GO:0031976//plastid thylakoid;GO:0005737//cytoplasm;GO:0044435//plastid part;GO:0009507//chloroplast;GO:0098796//membrane protein complex;GO:0044444//cytoplasmic part;GO:0009536//plastid;GO:0009654//photosystem II oxygen evolving complex;GO:0009521//photosystem;GO:0044425//membrane part;GO:0044434//chloroplast part;GO:0042651//thylakoid membrane;GO:1990204//oxidoreduct…	GO:0043169//cation binding;GO:0005509//calcium ion binding;GO:0043167//ion binding;GO:0005488//binding;GO:0046872//metal ion binding	GO:0043170//macromolecule metabolic process;GO:0022607//cellular component assembly;GO:0006091//generation of precursor metabolites and energy;GO:0006725//cellular aromatic compound metabolic process;GO:0051049//regulation of transport;GO:0022613//ribonucleoprotein complex biogenesis;GO:0009639//response to red or far red light;GO:0080090//regulation of primary metabolic process;GO:0031399//regul…	NA
		CHG_UP	3292-3492,100; 3392-3592,100; 3492-3692, 100
PsbP	MA_3005g0010	Transcriptom/log2(FC)	1.04	0.33	0.56	-0.15
		CG_UP	11836-12036,-27; 11736-11936,-43				-	Metabolism	Energy metabolism;Global and Overview	ko01100//Metabolic pathways;ko00195//Photosynthesis	K02717	GO:0016020//membrane;GO:0098796//membrane protein complex;GO:0009521//photosystem;GO:1990204//oxidoreductase complex;GO:0005623//cell;GO:0044425//membrane part;GO:0044436//thylakoid part;GO:0005622//intracellular;GO:0009654//photosystem II oxygen evolving complex;GO:1902494//catalytic complex;GO:0044464//cell part;GO:0044424//intracellular part;GO:0009579//thylakoid;GO:0019898//extrinsic componen…	GO:0005509//calcium ion binding;GO:0043167//ion binding;GO:0046872//metal ion binding;GO:0005488//binding;GO:0043169//cation binding	GO:0009987//cellular process;GO:0015979//photosynthesis;GO:0044237//cellular metabolic process;GO:0008152//metabolic process	NA
		CHG_UP	10836-11036,100; 10736-10936,100
PsaO	MA_893g0010	Transcriptom/log2(FC)	1.03	0.44	0.52	-0.07
		CG_UP	10691-10891,-84; 10591-10791,-84; 10891-11091,42				-	Metabolism	Energy metabolism	ko00195//Photosynthesis	K14332	-	-	-	NA
		CHG_UP	10391-10591,47; 10291-10491,33
PsaH	MA_65259g0010	Transcriptom/log2(FC)	1.32	0.34	0.75	-0.23
		CHH_UP	10345-10554,-35; 10454-10654,-50; 10554-10754,-33				-	Metabolism	Global and Overview;Energy metabolism	ko01100//Metabolic pathways;ko00195//Photosynthesis	K02695	GO:0044446//intracellular organelle part;GO:0005737//cytoplasm;GO:0009534//chloroplast thylakoid;GO:0044434//chloroplast part;GO:0009535//chloroplast thylakoid membrane;GO:0009536//plastid;GO:0010287//plastoglobule;GO:0042651//thylakoid membrane;GO:0031976//plastid thylakoid;GO:0009579//thylakoid;GO:0098796//membrane protein complex;GO:0034357//photosynthetic membrane;GO:0044422//organelle part;G…	-	GO:0006082//organic acid metabolic process;GO:1901607//alpha-amino acid biosynthetic process;GO:0044710//single-organism metabolic process;GO:0071704//organic substance metabolic process;GO:0044238//primary metabolic process;GO:0009069//serine family amino acid metabolic process;GO:1901360//organic cyclic compound metabolic process;GO:1901566//organonitrogen compound biosynthetic process;GO:00346…	NA
PsaK	MA_16054g0010	Transcriptom/log2(FC)	1.16	0.36	0.73	-0.07	chloroplast photosystem I reaction center subunit [Picea wilsonii]	Metabolism	Energy metabolism;Global and Overview	ko01100//Metabolic pathways;ko00195//Photosynthesis	K02698	GO:0009522//photosystem I;GO:0043231//intracellular membrane-bounded organelle;GO:0043227//membrane-bounded organelle;GO:0009521//photosystem;GO:0044436//thylakoid part;GO:0034357//photosynthetic membrane;GO:0044464//cell part;GO:0005737//cytoplasm;GO:0044425//membrane part;GO:0032991//macromolecular complex;GO:0043234//protein complex;GO:0009536//plastid;GO:0016020//membrane;GO:0009579//thylakoi…	GO:0016168//chlorophyll binding;GO:0046906//tetrapyrrole binding;GO:0097159//organic cyclic compound binding;GO:0005488//binding;GO:1901363//heterocyclic compound binding	GO:0009987//cellular process;GO:0044237//cellular metabolic process;GO:0015979//photosynthesis;GO:0008152//metabolic process	NA
		CHH_UP	8450-8650,33
PsbW	MA_10431493g0010	Transcriptom/log2(FC)	1.29	0.34	1	0.05	-	Metabolism	Energy metabolism	ko00196//Photosynthesis - antenna proteins	K08907	GO:0009507//chloroplast;GO:0016020//membrane;GO:0009941//chloroplast envelope;GO:0042651//thylakoid membrane;GO:0044446//intracellular organelle part;GO:0009534//chloroplast thylakoid;GO:0005622//intracellular;GO:0044436//thylakoid part;GO:0044422//organelle part;GO:0044435//plastid part;GO:0031975//envelope;GO:0005623//cell;GO:0044434//chloroplast part;GO:0031984//organelle subcompartment;GO:005…	-	GO:0015979//photosynthesis;GO:0009416//response to light stimulus;GO:0009314//response to radiation;GO:0009768//photosynthesis, light harvesting in photosystem I;GO:0010114//response to red light;GO:0006091//generation of precursor metabolites and energy;GO:0009765//photosynthesis, light harvesting;GO:0009987//cellular process;GO:0010218//response to far red light;GO:0009628//response to abiotic …	NA
		CHG_UP	11813-12013,-25
PetH	MA_193431g0010	Transcriptom/log2(FC)	1.43	0.83	0.78	0.19	-	Metabolism	Global and Overview;Energy metabolism	ko01100//Metabolic pathways;ko00195//Photosynthesis	K02641	GO:0005622//intracellular;GO:0031967//organelle envelope;GO:0043229//intracellular organelle;GO:0005623//cell;GO:0043227//membrane-bounded organelle;GO:0009535//chloroplast thylakoid membrane;GO:0016020//membrane;GO:0005737//cytoplasm;GO:0009526//plastid envelope;GO:0034357//photosynthetic membrane;GO:0044444//cytoplasmic part;GO:0044424//intracellular part;GO:0042651//thylakoid membrane;GO:00444…	GO:0003727//single-stranded RNA binding;GO:0003959//NADPH dehydrogenase activity;GO:0003676//nucleic acid binding;GO:0003824//catalytic activity;GO:0004324//ferredoxin-NADP+ reductase activity;GO:0008187//poly-pyrimidine tract binding;GO:1901363//heterocyclic compound binding;GO:0003723//RNA binding;GO:0016731//oxidoreductase activity, acting on iron-sulfur proteins as donors, NAD or NADP as acce…	GO:0019693//ribose phosphate metabolic process;GO:0036211//protein modification process;GO:0044267//cellular protein metabolic process;GO:0022607//cellular component assembly;GO:0010033//response to organic substance;GO:1901576//organic substance biosynthetic process;GO:0044699//single-organism process;GO:0009627//systemic acquired resistance;GO:0001101//response to acid chemical;GO:0065003//macr…	NA
		CHG_UP	2152-2352,-100
PsbR	MA_282g0010	Transcriptom/log2(FC)	1.19	0.72	0.59	0.13
		CG_UP	19938-20138,-40; 20038-20238,-40				-	Metabolism	Global and Overview;Energy metabolism	ko01100//Metabolic pathways;ko00195//Photosynthesis	K03541	GO:0044446//intracellular organelle part;GO:0031984//organelle subcompartment;GO:0044436//thylakoid part;GO:0009521//photosystem;GO:0009579//thylakoid;GO:0009534//chloroplast thylakoid;GO:0043226//organelle;GO:0005622//intracellular;GO:0032991//macromolecular complex;GO:0098796//membrane protein complex;GO:0005623//cell;GO:0005737//cytoplasm;GO:0042651//thylakoid membrane;GO:0044444//cytoplasmic …	-	GO:0009987//cellular process;GO:0015979//photosynthesis;GO:0044237//cellular metabolic process;GO:0008152//metabolic process	NA
						R10 VS R80
						1.03
	F-type ATPase
	可能是转座子插入引起的甲基化，从而引起转录变化

## Sheet: Supplemental table 11
Supplemental table 15 Transcription and methylation for the genes of the circadian rhythms-plant pathway
Compared groups	Genes	Transcriptom/log2(FC)	Methylation	CG			Methylation	CHG			Methylation		CHH		Symbol	Description	KEGG_A_class	KEGG_B_class	Pathway	K_ID	GO.Component	GO.Function	GO.Process
				start	end	meth.diff		start	end	meth.diff		start	end	meth.diff
R10 VS RFR10	LHY (MA_115536g0010)	1.38	Genebody	6289	6489	-100	Down	8389	8589	-33
				7089	7289	28									CCA1-like protein [Picea abies]	Organismal Systems	Environmental adaptation	ko04712//Circadian rhythm - plant	K12133	-	GO:0005488//binding;GO:0044877//macromolecular complex binding;GO:0003677//DNA binding;GO:0003700//transcription factor activity, sequence-specific DNA binding;GO:0003676//nucleic acid binding;GO:1901363//heterocyclic compound binding;GO:0003682//chromatin binding;GO:0001071//nucleic acid binding transcription factor activity;GO:0097159//organic cyclic compound binding	GO:0009628//response to abiotic stimulus;GO:0009719//response to endogenous stimulus;GO:0048731//system development;GO:0009416//response to light stimulus;GO:0010228//vegetative to reproductive phase transition of meristem;GO:0044707//single-multicellular organism process;GO:0031326//regulation of cellular biosynthetic process;GO:0010556//regulation of macromolecule biosynthetic process;GO:004222…	NA
				6389	6589	-100
				6489	6689	-40
				6189	6389	-100
	LHY (MA_102199g0010)	1.53					Genebody	19951	20151	-29					CCA1-like protein [Picea abies]	Organismal Systems	Environmental adaptation	ko04712//Circadian rhythm - plant	K12133	-	GO:0003676//nucleic acid binding;GO:0044877//macromolecular complex binding;GO:1901363//heterocyclic compound binding;GO:0003700//transcription factor activity, sequence-specific DNA binding;GO:0005488//binding;GO:0097159//organic cyclic compound binding;GO:0003677//DNA binding;GO:0001071//nucleic acid binding transcription factor activity;GO:0003682//chromatin binding	GO:0023052//signaling;GO:0044707//single-multicellular organism process;GO:0009314//response to radiation;GO:0009734//auxin-activated signaling pathway;GO:0019219//regulation of nucleobase-containing compound metabolic process;GO:0001101//response to acid chemical;GO:1901700//response to oxygen-containing compound;GO:0071310//cellular response to organic substance;GO:0042221//response to chemical…	NA
	GI (MA_19575g0010)	2.19	Genebody	22476	22676	-100	Genebody	30776	30976	95
				41976	42176	100		30576	30776	49
				22576	22776	-73		39376	39576	68
				22076	22276	50		30876	31076	100
				22176	22376	100		31276	31476	67
				42476	42676	100		30376	30576	42
				39376	39576	69		31576	31776	-100					GI [Picea abies]	Organismal Systems	Environmental adaptation	ko04712//Circadian rhythm - plant	K12124	-	-	GO:0048583//regulation of response to stimulus;GO:2000028//regulation of photoperiodism, flowering;GO:2000026//regulation of multicellular organismal development;GO:0050789//regulation of biological process;GO:0065007//biological regulation;GO:0051239//regulation of multicellular organismal process;GO:2000241//regulation of reproductive process;GO:0050793//regulation of developmental process;GO:0…	NA
				28976	29176	34		38376	38576	-25
				28376	28576	58		30676	30876	89
				31476	31676	-32		31376	31576	36
				42576	42776	100		29176	29376	47
				39476	39676	69		39476	39676	72
				26176	26376	100		41976	42176	-31
				31276	31476	33		39276	39476	67
				28276	28476	29
				26276	26476	100
				22676	22876	-65
				41876	42076	100
				28876	29076	83
	FT(MA_400747g0010)	1.88	Genebody	1342	1542	-100	UP	4442	4642	51
				1442	1642	-100		4342	4542	100
				1542	1742	-100	Genebody	1642	1842	-100					flowering locus T, partial [Picea alcoquiana]	Organismal Systems	Environmental adaptation	ko04712//Circadian rhythm - plant	K16223	-	-	-	NA
			UP	4542	4742	100		1542	1742	-100
				4342	4542	100
				4442	4642	100
	PIF3(MA_29186g0010)	1.11	Genebody	22521	22721	100	Genebody	22821	23021	33
				25621	25821	50		25521	25721	60
				22421	22621	100		25621	25821	75					-	Organismal Systems;Environmental Information Processing	Environmental adaptation;Signal transduction	ko04075//Plant hormone signal transduction;ko04712//Circadian rhythm - plant	K12126	-	GO:0005515//protein binding;GO:0046983//protein dimerization activity;GO:0005488//binding	-	NA
				21621	21821	-35		22721	22921	50
				21721	21921	-100
	CHS(MA_80631g0010)	-2.24	UP	16712	16912	-35	Down	21112	21312	-42
			Down	21012	21212	-59		20812	21012	-40					stilbene synthase, partial [Picea sitchensis]	Metabolism;Organismal Systems	Biosynthesis of other secondary metabolites;Environmental adaptation;Global and Overview	ko01100//Metabolic pathways;ko01110//Biosynthesis of secondary metabolites;ko00941//Flavonoid biosynthesis;ko04712//Circadian rhythm - plant	K00660	-	GO:0003824//catalytic activity;GO:0016740//transferase activity;GO:0016747//transferase activity, transferring acyl groups other than amino-acyl groups;GO:0016746//transferase activity, transferring acyl groups	GO:0009058//biosynthetic process;GO:0008152//metabolic process	NA
				20912	21112	-78		21212	21412	-43
				20812	21012	-83		20912	21112	-72
								21012	21212	-49
	CHS(MA_10426264g0010)	-1.05	UP	1438	1638	-70
				1538	1738	-70									chalcone synthase [Picea abies]	Metabolism;Organismal Systems	Biosynthesis of other secondary metabolites;Environmental adaptation;Global and Overview	ko01100//Metabolic pathways;ko01110//Biosynthesis of secondary metabolites;ko00941//Flavonoid biosynthesis;ko04712//Circadian rhythm - plant	K00660	-	GO:0003824//catalytic activity;GO:0016746//transferase activity, transferring acyl groups;GO:0016740//transferase activity	GO:0008152//metabolic process;GO:0009058//biosynthetic process	NA
	CHS(MA_5735g0010)	-1.37	UP	33730	33930	34									chalcone synthase, partial [Picea abies]	Metabolism;Organismal Systems	Global and Overview;Environmental adaptation;Biosynthesis of other secondary metabolites	ko01100//Metabolic pathways;ko01110//Biosynthesis of secondary metabolites;ko00941//Flavonoid biosynthesis;ko04712//Circadian rhythm - plant	K00660	-	GO:0016747//transferase activity, transferring acyl groups other than amino-acyl groups;GO:0003824//catalytic activity;GO:0016746//transferase activity, transferring acyl groups;GO:0016740//transferase activity	GO:0009058//biosynthetic process;GO:0008152//metabolic process	NA
R10 VS R80	CK2a(MA_10436016g0010)	1.14	UP	52778	52978	-60	Genebody	56478	56678	-26
				52678	52878	-100		56278	56478	100
			Genebody	62578	62778	31		56378	56578	66
				56478	56678	-62
				62778	62978	57
				56578	56778	-29									-	Genetic Information Processing;Organismal Systems	Environmental adaptation;Translation	ko03008//Ribosome biogenesis in eukaryotes;ko04712//Circadian rhythm - plant	K03097	-	GO:0016740//transferase activity;GO:0001882//nucleoside binding;GO:0032559//adenyl ribonucleotide binding;GO:0030554//adenyl nucleotide binding;GO:1901363//heterocyclic compound binding;GO:0032555//purine ribonucleotide binding;GO:0016772//transferase activity, transferring phosphorus-containing groups;GO:0032549//ribonucleoside binding;GO:0097159//organic cyclic compound binding;GO:0097367//carb…	GO:0000003//reproduction;GO:0006464//cellular protein modification process;GO:0009987//cellular process;GO:0044267//cellular protein metabolic process;GO:0044702//single organism reproductive process;GO:0048367//shoot system development;GO:0009791//post-embryonic development;GO:0044260//cellular macromolecule metabolic process;GO:0048731//system development;GO:0044767//single-organism development…	NA
				56678	56878	49
				62178	62378	-49
				58978	59178	-100
				62078	62278	-100
				58778	58978	34
			Down	64078	64278	27
				62778	62978	57
				63978	64178	27
	PHYA(MA_73153g0010)	-2.07	UP	16378	16578	75	Genebody	7278	7478	25
				16278	16478	75		7178	7378	37
			Genebody	10478	10678	63	down	7278	7478	25
				11078	11278	-93		7178	7378	37					PHYN [Picea abies]	Organismal Systems	Environmental adaptation	ko04712//Circadian rhythm - plant	K12120	GO:0016020//membrane	GO:0043167//ion binding;GO:0099600//transmembrane receptor activity;GO:0030554//adenyl nucleotide binding;GO:0042803//protein homodimerization activity;GO:0043168//anion binding;GO:0042802//identical protein binding;GO:0016772//transferase activity, transferring phosphorus-containing groups;GO:0016773//phosphotransferase activity, alcohol group as acceptor;GO:0032549//ribonucleoside binding;GO:00…	GO:0050896//response to stimulus;GO:0050794//regulation of cellular process;GO:0010468//regulation of gene expression;GO:0009889//regulation of biosynthetic process;GO:0051252//regulation of RNA metabolic process;GO:0031323//regulation of cellular metabolic process;GO:2001141//regulation of RNA biosynthetic process;GO:0009584//detection of visible light;GO:0009585//red, far-red light phototransdu…	NA
				11178	11378	-100
				7978	8178	-49
			Down	5578	5778	-51
				5478	5678	-67
	CHS(MA_20764g0010)	-1.4	UP	15095	15295	-35	Up	15495	15695	100
				15195	15395	-36		15395	15595	100
			Genebody	18695	18895	-100	Genebody	17095	17295	40					chalcone synthase, partial [Picea abies]	Metabolism;Organismal Systems	Environmental adaptation;Global and Overview;Biosynthesis of other secondary metabolites	ko01100//Metabolic pathways;ko01110//Biosynthesis of secondary metabolites;ko00941//Flavonoid biosynthesis;ko04712//Circadian rhythm - plant	K00660	-	GO:0003824//catalytic activity;GO:0016746//transferase activity, transferring acyl groups;GO:0016740//transferase activity	GO:0009058//biosynthetic process;GO:0008152//metabolic process	NA
				16595	16795	-31		16595	16795	95
	CHS(MA_5735g0010)	-1.21	UP	33130	33330	-100	Up	33330	33530	-63					chalcone synthase, partial [Picea abies]	Metabolism;Organismal Systems	Global and Overview;Environmental adaptation;Biosynthesis of other secondary metabolites	ko01100//Metabolic pathways;ko01110//Biosynthesis of secondary metabolites;ko00941//Flavonoid biosynthesis;ko04712//Circadian rhythm - plant	K00660	-	GO:0016747//transferase activity, transferring acyl groups other than amino-acyl groups;GO:0003824//catalytic activity;GO:0016746//transferase activity, transferring acyl groups;GO:0016740//transferase activity	GO:0009058//biosynthetic process;GO:0008152//metabolic process	NA
R80 VS RFR80	CHS(MA_20764g0010)	-2.73	UP	15195	15395	80	Up	14595	14795	37	UP	15295	15495	31
				15295	15495	40		14695	14895	30		15195	15395	33
			Genebody	16995	17195	-100		14495	14695	52
				16895	17095	-100									chalcone synthase, partial [Picea abies]	Metabolism;Organismal Systems	Environmental adaptation;Global and Overview;Biosynthesis of other secondary metabolites	ko01100//Metabolic pathways;ko01110//Biosynthesis of secondary metabolites;ko00941//Flavonoid biosynthesis;ko04712//Circadian rhythm - plant	K00660	-	GO:0003824//catalytic activity;GO:0016746//transferase activity, transferring acyl groups;GO:0016740//transferase activity	GO:0009058//biosynthetic process;GO:0008152//metabolic process	NA
			Down	22295	22495	-84
				22195	22395	-84
RFR10 VS RFR80	CHS(MA_10426100g0010)	-1.2	UP	35749	35949	-100
				35649	35849	-100
			Genebody	6549	6749	34
				19449	19649	64
				34449	34649	100
				31249	31449	-100
				34349	34549	100
				22649	22849	-100
				6749	6949	100
				30249	30449	50
				10549	10749	-33
				29249	29449	-28
				22549	22749	-100
				6649	6849	57
				30149	30349	-43									-	Organismal Systems	Environmental adaptation	ko04712//Circadian rhythm - plant	K16240	-	GO:0000166//nucleotide binding;GO:0097367//carbohydrate derivative binding;GO:0005524//ATP binding;GO:0097159//organic cyclic compound binding;GO:0016772//transferase activity, transferring phosphorus-containing groups;GO:0005515//protein binding;GO:0032550//purine ribonucleoside binding;GO:0005488//binding;GO:0001883//purine nucleoside binding;GO:1901363//heterocyclic compound binding;GO:0035639…	GO:0044237//cellular metabolic process;GO:0006796//phosphate-containing compound metabolic process;GO:0071704//organic substance metabolic process;GO:0044238//primary metabolic process;GO:0006793//phosphorus metabolic process;GO:0009987//cellular process;GO:0016310//phosphorylation;GO:0044267//cellular protein metabolic process;GO:0044260//cellular macromolecule metabolic process;GO:0008152//meta…	NA
				32649	32849	-51
				32749	32949	-72
				32849	33049	-63
				31349	31549	-100
				2049	2249	70
				13449	13649	-100
				19349	19549	51
				19249	19449	40
				30049	30249	-100
				13349	13549	-100
				29349	29549	-34
				1949	2149	50
				19149	19349	38
				58878	59078	-56
				60178	60378	-54
				58778	58978	-100
				60278	60478	-86
	HY5(MA_10429552g0010)	2.11	UP	17316	17516	-33	UP	17116	17316	50	17016	17216	40
				20877	21077	68		17316	17516	37					-	Organismal Systems	Environmental adaptation	ko04712//Circadian rhythm - plant	K16241	-	-	-	NA
								17216	17416	100
	GI(MA_175520g0010)	-2.54	UP	20577	20777	-40	Genebody	21877	22077	25
				8040	8240	100		21277	21477	-58
			Down	22277	22477	80		21177	21377	-37
				22377	22577	29									GI [Picea abies]	Organismal Systems	Environmental adaptation	ko04712//Circadian rhythm - plant	K12124	-	-	-	NA
				22677	22877	-50
				24077	24277	74
	LHY(MA_11267g0020)	2.04	Genebody	12240	12440	68	Genebody	15940	16140	-100
				17140	17340	100		12240	12440	-28
				11040	11240	33		15540	15740	28
				12840	13040	-50		15640	15840	28
				7840	8040	-49		12640	12840	-57
				6140	6340	-26		12140	12340	-37
				19440	19640	68		12340	12540	58
				6040	6240	-28									CCA1-like protein [Picea abies]	Organismal Systems	Environmental adaptation	ko04712//Circadian rhythm - plant	K12133	-	GO:1901363//heterocyclic compound binding;GO:0044877//macromolecular complex binding;GO:0005488//binding;GO:0003682//chromatin binding;GO:0003676//nucleic acid binding;GO:0003700//transcription factor activity, sequence-specific DNA binding;GO:0001071//nucleic acid binding transcription factor activity;GO:0097159//organic cyclic compound binding;GO:0003677//DNA binding	GO:0009734//auxin-activated signaling pathway;GO:0009416//response to light stimulus;GO:0010600//regulation of auxin biosynthetic process;GO:0007165//signal transduction;GO:0051171//regulation of nitrogen compound metabolic process;GO:0031326//regulation of cellular biosynthetic process;GO:0006970//response to osmotic stress;GO:0009648//photoperiodism;GO:0061458//reproductive system development;G…	NA
				7740	7940	-49
				7940	8140	100
				12740	12940	-100
				12340	12540	68
				5340	5540	50
				19540	19740	61
				10940	11140	33
				17040	17240	100
				17340	17540	-52
	GI(MA_19575g0010)	-3.1	Genebody	22576	22776	73	UP	19977	20177	50	Genebody	31276	31476	-33
				23176	23376	-95		19677	19877	47		27476	27676	28
				42776	42976	100		20577	20777	28		27376	27576	38
				22676	22876	65		19477	19677	-42	Down	23577	23777	35
				23276	23476	-78		20477	20677	40
				42676	42876	100		21277	21477	-58
				31676	31876	75		19377	19577	38
				27376	27576	31		20877	21077	78
				31576	31776	75		19877	20077	66
				29376	29576	-100		21077	21277	-32
				23076	23276	-95		21177	21377	-37
				29276	29476	-98		20977	21177	57
				23376	23576	-27		20777	20977	34					GI [Picea abies]	Organismal Systems	Environmental adaptation	ko04712//Circadian rhythm - plant	K12124	-	-	GO:0048583//regulation of response to stimulus;GO:2000028//regulation of photoperiodism, flowering;GO:2000026//regulation of multicellular organismal development;GO:0050789//regulation of biological process;GO:0065007//biological regulation;GO:0051239//regulation of multicellular organismal process;GO:2000241//regulation of reproductive process;GO:0050793//regulation of developmental process;GO:0…	NA
			Down	23277	23477	-45	Genebody	29176	29376	-47
				23377	23577	-71		31276	31476	-40
				22477	22677	36		31576	31776	33
				22677	22877	-79		29776	29976	100
				23477	23677	-38		31676	31876	50
								29276	29476	-100
								29376	29576	-39
								31776	31976	100
								31376	31576	-52
								30376	30576	-28
	CHS(MA_20764g0010)	-2.73	Genebody	16995	17195	-100					UP	15195	15395	33.3333	chalcone synthase, partial [Picea abies]	Metabolism;Organismal Systems	Environmental adaptation;Global and Overview;Biosynthesis of other secondary metabolites	ko01100//Metabolic pathways;ko01110//Biosynthesis of secondary metabolites;ko00941//Flavonoid biosynthesis;ko04712//Circadian rhythm - plant	K00660	-	GO:0003824//catalytic activity;GO:0016746//transferase activity, transferring acyl groups;GO:0016740//transferase activity	GO:0009058//biosynthetic process;GO:0008152//metabolic process	NA
				16895	17095	-100						15295	15495	29.899
	PIF3(MA_29186g0010)	-1.28	Genebody	22821	23021	-78	Genebody	25621	25821	-75
				21721	21921	67		23021	23221	-53
				22421	22621	-100		25321	25521	50
				22921	23121	-27		22921	23121	-25
				22521	22721	-100		25221	25421	50
				21621	21821	35		22721	22921	-100					-	Organismal Systems;Environmental Information Processing	Environmental adaptation;Signal transduction	ko04075//Plant hormone signal transduction;ko04712//Circadian rhythm - plant	K12126	-	GO:0005515//protein binding;GO:0046983//protein dimerization activity;GO:0005488//binding	-	NA
								22821	23021	-57
								25521	25721	-60
	PHYA(MA_73153g0010)	-1.75	Genebody	8278	8478	-100									PHYN [Picea abies]	Organismal Systems	Environmental adaptation	ko04712//Circadian rhythm - plant	K12120	GO:0016020//membrane	GO:0043167//ion binding;GO:0099600//transmembrane receptor activity;GO:0030554//adenyl nucleotide binding;GO:0042803//protein homodimerization activity;GO:0043168//anion binding;GO:0042802//identical protein binding;GO:0016772//transferase activity, transferring phosphorus-containing groups;GO:0016773//phosphotransferase activity, alcohol group as acceptor;GO:0032549//ribonucleoside binding;GO:00…	GO:0050896//response to stimulus;GO:0050794//regulation of cellular process;GO:0010468//regulation of gene expression;GO:0009889//regulation of biosynthetic process;GO:0051252//regulation of RNA metabolic process;GO:0031323//regulation of cellular metabolic process;GO:2001141//regulation of RNA biosynthetic process;GO:0009584//detection of visible light;GO:0009585//red, far-red light phototransdu…	NA
	HY5(MA_41006g0010)	1					UP	839	1039	100
								239	439	56					-	Organismal Systems	Environmental adaptation	ko04712//Circadian rhythm - plant	K16241	GO:0043229//intracellular organelle;GO:0009536//plastid;GO:0044424//intracellular part;GO:0043226//organelle;GO:0043231//intracellular membrane-bounded organelle;GO:0005623//cell;GO:0044444//cytoplasmic part;GO:0005622//intracellular;GO:0005737//cytoplasm;GO:0044464//cell part;GO:0043227//membrane-bounded organelle	GO:1901363//heterocyclic compound binding;GO:0003700//transcription factor activity, sequence-specific DNA binding;GO:0003677//DNA binding;GO:0005488//binding;GO:0003676//nucleic acid binding;GO:0097159//organic cyclic compound binding;GO:0043565//sequence-specific DNA binding;GO:0001071//nucleic acid binding transcription factor activity	GO:0060255//regulation of macromolecule metabolic process;GO:0050794//regulation of cellular process;GO:0051171//regulation of nitrogen compound metabolic process;GO:2001141//regulation of RNA biosynthetic process;GO:0006355//regulation of transcription, DNA-templated;GO:0019222//regulation of metabolic process;GO:1903506//regulation of nucleic acid-templated transcription;GO:0009889//regulation …	NA
								939	1139	100
	SPA1(MA_10426100g0010)	-1.2					Genebody	7549	7749	33
								7449	7649	33
								19449	19649	-32
								29149	29349	100
								22649	22849	-100
								29249	29449	50
								14849	15049	-47					-	Organismal Systems	Environmental adaptation	ko04712//Circadian rhythm - plant	K16240	-	GO:0000166//nucleotide binding;GO:0097367//carbohydrate derivative binding;GO:0005524//ATP binding;GO:0097159//organic cyclic compound binding;GO:0016772//transferase activity, transferring phosphorus-containing groups;GO:0005515//protein binding;GO:0032550//purine ribonucleoside binding;GO:0005488//binding;GO:0001883//purine nucleoside binding;GO:1901363//heterocyclic compound binding;GO:0035639…	GO:0044237//cellular metabolic process;GO:0006796//phosphate-containing compound metabolic process;GO:0071704//organic substance metabolic process;GO:0044238//primary metabolic process;GO:0006793//phosphorus metabolic process;GO:0009987//cellular process;GO:0016310//phosphorylation;GO:0044267//cellular protein metabolic process;GO:0044260//cellular macromolecule metabolic process;GO:0008152//meta…	NA
								22549	22749	-100
								9849	10049	50
								14949	15149	-47
								19549	19749	-51
								16849	17049	41
								62478	62678	-54
								62578	62778	-54
	CK2a(MA_10436016g0010)	1					Down	63778	63978	100	Genebody	62478	62678	-34
								63678	63878	100		62578	62778	-55	-	Genetic Information Processing;Organismal Systems	Environmental adaptation;Translation	ko03008//Ribosome biogenesis in eukaryotes;ko04712//Circadian rhythm - plant	K03097	-	GO:0016740//transferase activity;GO:0001882//nucleoside binding;GO:0032559//adenyl ribonucleotide binding;GO:0030554//adenyl nucleotide binding;GO:1901363//heterocyclic compound binding;GO:0032555//purine ribonucleotide binding;GO:0016772//transferase activity, transferring phosphorus-containing groups;GO:0032549//ribonucleoside binding;GO:0097159//organic cyclic compound binding;GO:0097367//carb…	GO:0000003//reproduction;GO:0006464//cellular protein modification process;GO:0009987//cellular process;GO:0044267//cellular protein metabolic process;GO:0044702//single organism reproductive process;GO:0048367//shoot system development;GO:0009791//post-embryonic development;GO:0044260//cellular macromolecule metabolic process;GO:0048731//system development;GO:0044767//single-organism development…	NA
												62678	62878	-48
